# Supplementary material for: Comparison of optimal bowel cleansing effects of 1L polyethylene glycol with ascorbic acid versus sodium picosulfate with magnesium citrate: A randomized controlled study
Source: PLoS One. 2022 Dec 30;17(12):e0279631. doi: 10.1371/journal.pone.0279631 (PMC9803231; doi:10.1371/journal.pone.0279631)
Supplement: S2 File — (ZIP) [file pone.0279631.s003.zip]

Archive with 7 entries (7 files):
- Study protcol, statement, consent form, consort check list/Consent form for clinical trial subject(English).docx
- Study protcol, statement, consent form, consort check list/Consent form for clinical trial subject(Korean).docx
- Study protcol, statement, consent form, consort check list/CONSORT check list. bowel cleansing agetns.doc
- Study protcol, statement, consent form, consort check list/Full-length protocol.(English).docx
- Study protcol, statement, consent form, consort check list/Full-lenth protcol.(Korean).docx
- Study protcol, statement, consent form, consort check list/Statement for consent of clinical trial subject(Korean).docx
- Study protcol, statement, consent form, consort check list/Statement for consent of clinical trial subjects(English).docx
